# Supplementary material for: Temporal Trends and ICD-11-Mapped Patterns of Otology Research in Saudi Arabia, 1978–2024: A Scoping Review Using Negative Binomial Modelling
Source: Audiol Res. 2026 Jun 22;16(3):94. doi: 10.3390/audiolres16030094 (PMC13295472; doi:10.3390/audiolres16030094)
Supplement: Supplementary file 1 [file audiolres-16-00094-s001.zip]

Archive with 1 entries (1 files):
- audiolres-4382950-supplementary.pdf
